# Supplementary material for: Owners’ Attitudes toward Their Companion Dogs Are Associated with the Owners’ Depression Symptoms—An Exploratory Study in South Korea
Source: Int J Environ Res Public Health. 2019 Sep 24;16(19):3567. doi: 10.3390/ijerph16193567 (PMC6801548; doi:10.3390/ijerph16193567)
Supplement: Supplementary file 1 [file ijerph-16-03567-s001.zip]

Archive with 1 entries (1 files):
- ijerph-583557-supplementary.pdf
